# Supplementary material for: Patient and Observer Scar Assessment of Facial Keystone Flap Reconstruction in Korean Patients
Source: J Clin Med. 2025 Dec 29;15(1):262. doi: 10.3390/jcm15010262 (PMC12787151; doi:10.3390/jcm15010262)
Supplement: Supplementary file 1 [file jcm-15-00262-s001.zip]

Archive with 1 entries (1 files):
- jcm-4065408-supplementary.docx
